# Supplementary material for: Primulina acutiloba (Gesneriaceae), a new species from Northwest Guangxi, China
Source: PhytoKeys. 2026 Mar 18;272:11–20. doi: 10.3897/phytokeys.272.178656 (PMC13019347; doi:10.3897/phytokeys.272.178656)
Supplement: XML Treatment for Primulina acutiloba [file phytokeys.272.178656-treatment1.xml]

<!DOCTYPE tp:taxon-treatment
  PUBLIC "-//TaxonX//DTD Taxonomic Treatment Publishing DTD v0 20100105//EN" "tax-treatment-NSO.dtd">
<tp:taxon-treatment xmlns:tp="http://www.plazi.org/taxpub"><tp:treatment-meta><kwd-group><label>Taxon classification</label><kwd>
              <named-content content-type="kingdom">Plantae</named-content>
            </kwd><kwd>
              <named-content content-type="order">Lamiales</named-content>
            </kwd><kwd>
              <named-content content-type="family">Gesneriaceae</named-content>
            </kwd></kwd-group><mixed-citation publication-type="journal"><person-group><name><surname>Xiong</surname><given-names>Chi</given-names></name><name><surname>Fu</surname><given-names>Jia-Xin</given-names></name><name><surname>Qin</surname><given-names>Qi</given-names></name><name><surname>Pan</surname><given-names>Bo</given-names></name><name><surname>Liu</surname><given-names>Hong</given-names></name><name><surname>Wen</surname><given-names>Fang</given-names></name></person-group><article-title><italic><tp:taxon-name><tp:taxon-name-part taxon-name-part-type="genus" reg="Primulina">Primulina</tp:taxon-name-part> <tp:taxon-name-part taxon-name-part-type="species" reg="acutiloba">acutiloba</tp:taxon-name-part></tp:taxon-name></italic> (<tp:taxon-name><tp:taxon-name-part taxon-name-part-type="family" reg="Gesneriaceae">Gesneriaceae</tp:taxon-name-part></tp:taxon-name>), a new species from Northwest Guangxi, China</article-title><source>PhytoKeys</source><day>18</day><month>03</month><year>2026</year><volume>272</volume><fpage>11</fpage><lpage>20</lpage><pub-id pub-id-type="doi">10.3897/phytokeys.272.178656</pub-id></mixed-citation></tp:treatment-meta><tp:nomenclature><tp:taxon-name><object-id xmlns:xlink="http://www.w3.org/1999/xlink" content-type="arpha" xlink:type="simple">F6A57D8F-428D-5B69-AB47-E8990DD5F9C9</object-id>
                		<tp:taxon-name-part taxon-name-part-type="genus" reg="Primulina">Primulina</tp:taxon-name-part> <tp:taxon-name-part taxon-name-part-type="species" reg="acutiloba">acutiloba</tp:taxon-name-part>
                	
                		<object-id xmlns:xlink="http://www.w3.org/1999/xlink" content-type="ipni" xlink:type="simple">urn:lsid:ipni.org:names:77377812-1</object-id>
                	</tp:taxon-name><tp:taxon-authority>C.Xiong, J.X.Fu &amp; F.Wen</tp:taxon-authority><tp:taxon-status xmlns:xlink="http://www.w3.org/1999/xlink" xlink:type="simple">sp. nov.</tp:taxon-status><xref ref-type="fig" rid="F1">Figs 1</xref><xref ref-type="fig" rid="F2">, 2</xref></tp:nomenclature><tp:treatment-sec sec-type="Type"><title>Type.</title><p>China • Guangxi Zhuangzu Autonomous Region: cultivated in Guilin Botanical Garden, introduced from Baise city, Tianyang district, Dongjing town, Wanlao village, <named-content xmlns:xlink="http://www.w3.org/1999/xlink" content-type="dwc:verbatimCoordinates" xlink:type="simple">23°41'N, 106°38'E</named-content>, elev. ca. 480 m, 18 August 2025, <italic>Chi Xiong et al. XC240818-01</italic> (<bold>holotype</bold><named-content xmlns:xlink="http://www.w3.org/1999/xlink" content-type="dwc:institutional_code" xlink:title="Guangxi Institute of Botany" xlink:href="https://scientific-collections.gbif.org/institution/86792ed6-4261-428a-8a23-9bd1a426fba7" xlink:type="simple">IBK</named-content>!, IBK00471733; <bold>isotypes</bold><named-content xmlns:xlink="http://www.w3.org/1999/xlink" content-type="dwc:institutional_code" xlink:title="Guangxi Institute of Botany" xlink:href="https://scientific-collections.gbif.org/institution/86792ed6-4261-428a-8a23-9bd1a426fba7" xlink:type="simple">IBK</named-content>!, IBK00471734, 00471735).</p><fig id="F1" position="float" orientation="portrait"><object-id xmlns:xlink="http://www.w3.org/1999/xlink" content-type="doi" xlink:type="simple">10.3897/phytokeys.272.178656.figure1</object-id><object-id xmlns:xlink="http://www.w3.org/1999/xlink" content-type="arpha" xlink:type="simple">1A117484-4952-5649-9605-8E34CE766937</object-id><label>Figure 1.</label><caption><p>Habitat of <italic><tp:taxon-name><tp:taxon-name-part taxon-name-part-type="genus" reg="Primulina">Primulina</tp:taxon-name-part> <tp:taxon-name-part taxon-name-part-type="species" reg="acutiloba">acutiloba</tp:taxon-name-part></tp:taxon-name></italic> C.Xiong, J.X.Fu &amp; F.Wen, sp. nov. <bold>A, B</bold>. Habitat, arrows indicate plants; <bold>C</bold>. Plant habit. (All photographed by Chi Xiong).</p></caption><graphic xmlns:xlink="http://www.w3.org/1999/xlink" xlink:href="phytokeys-272-011_article-178656__-g001.jpg" id="oo_1564771.jpg" position="float" orientation="portrait" xlink:type="simple"><uri content-type="original_file" xlink:type="simple">https://binary.pensoft.net/fig/1564771</uri></graphic></fig><fig id="F2" position="float" orientation="portrait"><object-id xmlns:xlink="http://www.w3.org/1999/xlink" content-type="doi" xlink:type="simple">10.3897/phytokeys.272.178656.figure2</object-id><object-id xmlns:xlink="http://www.w3.org/1999/xlink" content-type="arpha" xlink:type="simple">EF98E619-35F9-5BCC-BA1C-7D38C0C2ADA4</object-id><label>Figure 2.</label><caption><p><italic><tp:taxon-name><tp:taxon-name-part taxon-name-part-type="genus" reg="Primulina">Primulina</tp:taxon-name-part> <tp:taxon-name-part taxon-name-part-type="species" reg="acutiloba">acutiloba</tp:taxon-name-part></tp:taxon-name></italic> C.Xiong, J.X.Fu &amp; F.Wen, sp. nov. <bold>A</bold>. Flowering plant cultivated in <abbrev xmlns:xlink="http://www.w3.org/1999/xlink" xlink:title="Gesneriad Conservation Center of China" xlink:type="simple">GCCC</abbrev>; <bold>B</bold>. Abaxial (above) and adaxial (below) sides of leaf blade; <bold>C</bold>. Cymes (arrow shows bracts); <bold>D</bold>. Bracts, dissected; <bold>E</bold>. Side view of flower; <bold>F</bold>. Ventral view of flower; <bold>G</bold>. Dorsal view of flower; <bold>H</bold>. Front view of flower; <bold>I</bold>. Sepals, dissected; <bold>J</bold>. Pistil and disc; <bold>K</bold>. Stigma; <bold>L</bold>. Disc; <bold>M</bold>. Opened corolla showing stamens and staminodes; <bold>N</bold>. Stamens. (All photographed by Chi Xiong).</p></caption><graphic xmlns:xlink="http://www.w3.org/1999/xlink" xlink:href="phytokeys-272-011_article-178656__-g002.jpg" id="oo_1564772.jpg" position="float" orientation="portrait" xlink:type="simple"><uri content-type="original_file" xlink:type="simple">https://binary.pensoft.net/fig/1564772</uri></graphic></fig></tp:treatment-sec><tp:treatment-sec sec-type="Diagnosis"><title>Diagnosis.</title><p>Within <italic><tp:taxon-name><tp:taxon-name-part taxon-name-part-type="genus" reg="Primulina">Primulina</tp:taxon-name-part></tp:taxon-name></italic>, <italic><tp:taxon-name><tp:taxon-name-part taxon-name-part-type="genus" reg="Primulina">Pri.</tp:taxon-name-part> <tp:taxon-name-part taxon-name-part-type="species" reg="acutiloba">acutiloba</tp:taxon-name-part></tp:taxon-name></italic> is readily distinguished by its triangular corolla lobes with prominent stripes. In overall corolla shape, coloration, and the presence of purple stripes extending from the throat to the lobes, it resembles <italic><tp:taxon-name><tp:taxon-name-part taxon-name-part-type="genus" reg="Primulina">Pri.</tp:taxon-name-part> <tp:taxon-name-part taxon-name-part-type="species" reg="pingguoensis">pingguoensis</tp:taxon-name-part></tp:taxon-name></italic> and <italic><tp:taxon-name><tp:taxon-name-part taxon-name-part-type="genus" reg="Primulina">Pri.</tp:taxon-name-part> <tp:taxon-name-part taxon-name-part-type="species" reg="pseudoeburnea">pseudoeburnea</tp:taxon-name-part></tp:taxon-name></italic> (Fig. <xref ref-type="fig" rid="F3">3</xref>). However, it differs from both species in having peduncle 3–8 cm long (vs. 8–16.5 cm in <italic><tp:taxon-name><tp:taxon-name-part taxon-name-part-type="genus" reg="Primulina">Pri.</tp:taxon-name-part> <tp:taxon-name-part taxon-name-part-type="species" reg="pingguoensis">pingguoensis</tp:taxon-name-part></tp:taxon-name></italic> and 10–19 cm in <italic><tp:taxon-name><tp:taxon-name-part taxon-name-part-type="genus" reg="Primulina">Pri.</tp:taxon-name-part> <tp:taxon-name-part taxon-name-part-type="species" reg="pseudoeburnea">pseudoeburnea</tp:taxon-name-part></tp:taxon-name></italic>), elliptic bracts (vs. linear or linear-lanceolate in <italic><tp:taxon-name><tp:taxon-name-part taxon-name-part-type="genus" reg="Primulina">Pri.</tp:taxon-name-part> <tp:taxon-name-part taxon-name-part-type="species" reg="pingguoensis">pingguoensis</tp:taxon-name-part></tp:taxon-name></italic> and lanceolate in <italic><tp:taxon-name><tp:taxon-name-part taxon-name-part-type="genus" reg="Primulina">Pri.</tp:taxon-name-part> <tp:taxon-name-part taxon-name-part-type="species" reg="pseudoeburnea">pseudoeburnea</tp:taxon-name-part></tp:taxon-name></italic>), corolla 25–28 mm long (vs. ca. 16–20 mm in <italic><tp:taxon-name><tp:taxon-name-part taxon-name-part-type="genus" reg="Primulina">Pri.</tp:taxon-name-part> <tp:taxon-name-part taxon-name-part-type="species" reg="pingguoensis">pingguoensis</tp:taxon-name-part></tp:taxon-name></italic> and ca. 30 mm in <italic><tp:taxon-name><tp:taxon-name-part taxon-name-part-type="genus" reg="Primulina">Pri.</tp:taxon-name-part> <tp:taxon-name-part taxon-name-part-type="species" reg="pseudoeburnea">pseudoeburnea</tp:taxon-name-part></tp:taxon-name></italic>), and pistil 21–24 mm long (vs. ca. 11–15 mm in <italic><tp:taxon-name><tp:taxon-name-part taxon-name-part-type="genus" reg="Primulina">Pri.</tp:taxon-name-part> <tp:taxon-name-part taxon-name-part-type="species" reg="pingguoensis">pingguoensis</tp:taxon-name-part></tp:taxon-name></italic> and ca. 20 mm in <italic><tp:taxon-name><tp:taxon-name-part taxon-name-part-type="genus" reg="Primulina">Pri.</tp:taxon-name-part> <tp:taxon-name-part taxon-name-part-type="species" reg="pseudoeburnea">pseudoeburnea</tp:taxon-name-part></tp:taxon-name></italic>).</p><fig id="F3" position="float" orientation="portrait"><object-id xmlns:xlink="http://www.w3.org/1999/xlink" content-type="doi" xlink:type="simple">10.3897/phytokeys.272.178656.figure3</object-id><object-id xmlns:xlink="http://www.w3.org/1999/xlink" content-type="arpha" xlink:type="simple">B10A2AAF-4C48-547A-B032-5DD99C8204CA</object-id><label>Figure 3.</label><caption><p><italic><tp:taxon-name><tp:taxon-name-part taxon-name-part-type="genus" reg="Primulina">Primulina</tp:taxon-name-part> <tp:taxon-name-part taxon-name-part-type="species" reg="pingguoensis">pingguoensis</tp:taxon-name-part></tp:taxon-name></italic> (<bold>A–D</bold>) and <italic><tp:taxon-name><tp:taxon-name-part taxon-name-part-type="genus" reg="Primulina">Pri.</tp:taxon-name-part> <tp:taxon-name-part taxon-name-part-type="species" reg="pseudoeburnea">pseudoeburnea</tp:taxon-name-part></tp:taxon-name></italic> (<bold>E–H</bold>). <bold>A, E</bold>. Plant in natural habitat; <bold>B, F</bold>. Flowering plant cultivated in <abbrev xmlns:xlink="http://www.w3.org/1999/xlink" xlink:title="Gesneriad Conservation Center of China" xlink:type="simple">GCCC</abbrev>; <bold>C, G</bold>. Flowers; <bold>D, H</bold>. Floral anatomy. (<bold>A, C, E</bold>. Photographed by Fang Wen; <bold>B, F</bold>. By Chi Xiong; <bold>D, G, H</bold>. By De-Chang Meng).</p></caption><graphic xmlns:xlink="http://www.w3.org/1999/xlink" xlink:href="phytokeys-272-011_article-178656__-g003.jpg" id="oo_1564773.jpg" position="float" orientation="portrait" xlink:type="simple"><uri content-type="original_file" xlink:type="simple">https://binary.pensoft.net/fig/1564773</uri></graphic></fig></tp:treatment-sec><tp:treatment-sec sec-type="Description"><title>Description.</title><p>Perennial herbs. <bold><italic>Rhizome</italic></bold> subterete, 2–10 cm long, ca. 1 cm in diameter, simple, becoming longer and thicker with age. <bold><italic>Leaves</italic></bold> 12–35, opposite, all basal, clustered at the rhizome apex, petiolate; petiole 1–3 cm long, ca. 2 mm in diameter, light green, densely pubescent; leaf blade narrowly elliptic, elliptic to ovate, 2.2–6.5 × 1.2–3.2 cm, succulent to thickly chartaceous, adaxially dark green to green, abaxially light green, densely white villous on both surfaces, sometimes purple villous in upper half; base cuneate to broadly cuneate; margin entire or sometimes obscurely and shallowly serrate; apex acute to obtuse; lateral veins 3–6 on each side. <bold><italic>Cymes</italic></bold> axillary, 2–4, 3–12 flowers per cyme; peduncle 3–8 cm long, ca. 1.5 mm in diameter, pubescent; <bold><italic>bracts</italic></bold> 2, opposite, elliptic, 3.5–4.2 × 1.5–1.8 mm, villous abaxially, glabrous adaxially; margin entire; apex obtuse. <bold><italic>Calyx</italic></bold> 5-parted to base, lobes lanceolate, 4.0–4.5 × 0.9–1.2 mm, outside light purple, pubescent, inside yellow-green, nearly glabrous; margin entire; apex acute. <bold><italic>Corolla</italic></bold> pale purple, 2.5–2.8 cm long, with two yellow patches and ca. 15 purple stripes on adaxial surface of throat and lobes, outside glandular and glandular puberulent, inside glabrous, tube nearly cylindric to infundibular, 1.2–1.5 cm long, 7–8 mm in diameter at throat, laterally compressed at bottom half, ventrally slightly carinate; limb distinctly 2-lipped; adaxial lip 2-parted to middle, lobes triangular, apex acute, 6.5–7.5 × 5.0–5.5 mm, abaxial lip 3-parted to near base, lobes narrowly triangular, apex acute, 8.5–11.5 × 5.2–6.0 mm. <bold><italic>Stamens</italic></bold> 2, adnate ca. 11 mm above corolla base; <bold><italic>filaments</italic></bold> ca. 6 mm long, pale greenish-yellow, slightly sigmoid, glandular puberulent; <bold><italic>anthers</italic></bold> dark purple externally, reniform, slightly constricted at middle, with the dehiscence slit white, ca. 1 mm long; <bold><italic>staminodes</italic></bold> 3, glabrous, white, lateral ones linear, 1.5–1.8 mm long, apex capitate, glabrous, adnate to ca. 8 mm above corolla tube base; central one inconspicuous, adnate near corolla tube base. <bold><italic>Disc</italic></bold> annular, ca. 1.2 mm high, margin repand, greenish-yellow, glabrous. <bold><italic>Pistil</italic></bold> 2.1–2.4 cm long; <bold><italic>ovary</italic></bold> 7–8 mm long, ca. 1.5 mm in diameter, yellowish green to brownish green, glandular-pubescent; <bold><italic>style</italic></bold> ca. 1.5 cm long, 0.5 mm in diameter, pale green, glandular-pubescent; <bold><italic>stigma</italic></bold> chiritoid, obtrapeziform, ca. 1 mm long, green, apex shallowly 2-lobed. Fruit and seeds not seen.</p></tp:treatment-sec><tp:treatment-sec sec-type="Phenology"><title>Phenology.</title><p>Flowering from August to October.</p></tp:treatment-sec><tp:treatment-sec sec-type="Etymology"><title>Etymology.</title><p>The specific epithet ‘<italic>acutiloba</italic>’ is derived from the Latin <italic>acutus</italic> (meaning ‘acute’) and <italic>lobus</italic> (meaning ‘lobe’), referring to the characteristically acute apices of the corolla lobes.</p></tp:treatment-sec><tp:treatment-sec sec-type="Vernacular name"><title>Vernacular name.</title><p>jiān bàn bào chūn jǔ tái (Chinese pronunciation); 尖瓣报春苣苔 (Chinese name).</p></tp:treatment-sec><tp:treatment-sec sec-type="Distribution and ecology"><title>Distribution and ecology.</title><p>The new species is currently found only from the type locality at an elevation of approximately 480 m. It grows on calcified cliffs beneath low shrubs (Fig. <xref ref-type="fig" rid="F1">1A, B</xref>), in association with species such as <italic><tp:taxon-name><tp:taxon-name-part taxon-name-part-type="genus" reg="Arenga">Arenga</tp:taxon-name-part> <tp:taxon-name-part taxon-name-part-type="species" reg="westerhoutii">westerhoutii</tp:taxon-name-part></tp:taxon-name></italic> Griff. (<tp:taxon-name><tp:taxon-name-part taxon-name-part-type="family" reg="Arecaceae">Arecaceae</tp:taxon-name-part></tp:taxon-name>) and <italic><tp:taxon-name><tp:taxon-name-part taxon-name-part-type="genus" reg="Ficus">Ficus</tp:taxon-name-part> <tp:taxon-name-part taxon-name-part-type="species" reg="tinctoria">tinctoria</tp:taxon-name-part></tp:taxon-name></italic> subsp. <italic>gibbosa</italic> (Blume) Corner (<tp:taxon-name><tp:taxon-name-part taxon-name-part-type="family" reg="Moraceae">Moraceae</tp:taxon-name-part></tp:taxon-name>). Associated vascular plants include <italic><tp:taxon-name><tp:taxon-name-part taxon-name-part-type="genus" reg="Adiantum">Adiantum</tp:taxon-name-part> <tp:taxon-name-part taxon-name-part-type="species" reg="gravesii">gravesii</tp:taxon-name-part></tp:taxon-name></italic> Hance, <italic><tp:taxon-name><tp:taxon-name-part taxon-name-part-type="genus" reg="Adiantum">A.</tp:taxon-name-part> <tp:taxon-name-part taxon-name-part-type="species" reg="malesianum">malesianum</tp:taxon-name-part></tp:taxon-name></italic> Ghatak, and <italic><tp:taxon-name><tp:taxon-name-part taxon-name-part-type="genus" reg="Pteris">Pteris</tp:taxon-name-part> <tp:taxon-name-part taxon-name-part-type="species" reg="deltodon">deltodon</tp:taxon-name-part></tp:taxon-name></italic> Baker (<tp:taxon-name><tp:taxon-name-part taxon-name-part-type="family" reg="Pteridaceae">Pteridaceae</tp:taxon-name-part></tp:taxon-name>).</p></tp:treatment-sec><tp:treatment-sec sec-type="Conservation status"><title>Conservation status.</title><p><italic><tp:taxon-name><tp:taxon-name-part taxon-name-part-type="genus" reg="Primulina">Primulina</tp:taxon-name-part> <tp:taxon-name-part taxon-name-part-type="species" reg="acutiloba">acutiloba</tp:taxon-name-part></tp:taxon-name></italic> is currently known from a single population at the type locality, comprising 60–80 mature individuals. The species grows on rock faces along a mountain trail. A nearby village at the foot of the mountain results in frequent human activity, as local residents use this trail for grazing cattle and goats and for collecting herbal medicinal plants. Such activities pose a potential threat, as the species may be mistaken for a medicinal herb and removed. Habitat disturbance and individual removal may lead to fluctuations in population size. Following the IUCN Red List Categories and Criteria (<xref ref-type="bibr" rid="B4">IUCN 2025</xref>), the species is provisionally assessed as Endangered (EN C2 b).</p></tp:treatment-sec><ref-list><ref id="B4"><mixed-citation xmlns:xlink="http://www.w3.org/1999/xlink" xlink:type="simple">IUCN (2025) The IUCN Red List of Threatened Species. Version 2025-2. <ext-link xlink:href="https://www.iucnredlist.org" ext-link-type="uri" xlink:type="simple">https://www.iucnredlist.org</ext-link> [Accessed 12 Jan 2026]</mixed-citation></ref></ref-list></tp:taxon-treatment>
